# Supplementary material for: Enhanced production of 60Fe in massive stars
Source: Nat Commun. 2024 Nov 7;15:9608. doi: 10.1038/s41467-024-54040-4 (PMC11542101; doi:10.1038/s41467-024-54040-4)
Supplement: Supplementary file 2 — Source data [file 41467_2024_54040_MOESM2_ESM.xlsx]

## Sheet: Fig1(a)
	PresentWork				PresentWork-lowerlimitnoupbend				Uberseder2014			Uberseder2014			Yan2021			Yan2021			Non-smoker
		MACS(mb)								MACS(mb)			MACS(mb)			MACS(mb)			MACS(mb)
	kT(keV)	upperlimit	lowerlimit		kT(keV)	MACS(mb)			kT(keV)	upperlimit		kT(keV)	lowerlimit		kT(keV)	upperlimit		kT(keV)	lowerlimit		kT(keV)	MACS(mb)
	34.468	41.6521	32.3208		34.468	19.1408			40	24.4857		40.1117	16.8095		40	25.4986		40	19.7667		40.2153	18.4771
	43.085	36.1566	27.9324		43.085	16.4294			40.2793	24.2857		42.7933	16.0952		40.3185	25.3986		40.0279	19.6667		42.5636	17.7431
	51.702	32.1609	24.7507		51.702	14.4827			41.6201	23.7619		45.7263	15.3333		41.7197	24.8551		43.4637	18.619		46.0078	16.8624
	60.319	29.0801	22.3044		60.319	12.9987			43.7989	23		50	14.3333		43.4395	24.2391		47.5698	17.619		49.5303	15.945
	68.936	26.6008	20.3412		68.936	11.8169			46.1453	22.1905		54.1061	13.5714		45.2229	23.5507		51.0056	16.7619		53.2877	15.1743
	77.553	24.5378	18.7119		77.553	10.8428			48.4916	21.4286		58.4637	12.9048		47.2611	22.9348		54.5251	16.0952		57.3581	14.367
	86.17	22.7744	17.3229		86.17	10.0175			50.3352	20.8571		62.4022	12.1905		49.6815	22.2464		58.6313	15.381		61.1937	13.6697
	129.255	16.5021	12.4128		129.255	7.13984			52.2626	20.381		66.8436	11.619		52.293	21.3406		61.9832	14.8095		65.7339	13.156
									54.6927	19.7619		71.0335	11.1905		55.0318	20.6884		66.3408	14.2381		70.9785	12.4954
									57.4581	19.1429		75.5587	10.619		57.8981	20.0725		71.2011	13.619		76.1448	11.8349
									60.4749	18.4762		80.1676	10.1905		60.7643	19.4565		75.5587	13.1429		80.8415	11.2844
									63.6592	17.8095		84.4413	9.85714		63.8217	18.8406		79.7486	12.6667		85.3033	10.9541
									67.0112	17.2857		89.1341	9.52381		66.8153	18.2246		84.0223	12.2381		90.1566	10.4771
									70.4469	16.619		93.9106	9.14286		70	17.7899		88.1285	11.9048		94.9315	10.1101
									73.9665	16.1429		99.7765	8.7619		73.5032	17.2464		92.2346	11.5238		99.7065	9.74312
									77.8212	15.5714		100.1	8.6619		77.1338	16.7754		95.7542	11.3333
									81.5084	15.0952					81.0191	16.2319		99.8603	11.0952
									85.1117	14.6667					84.8408	15.7971		100	11.0092
									89.3855	14.1905					88.6624	15.2899
									93.2402	13.8095					92.4204	14.9275
									100.02	13.156					96.242	14.5652
															99.7452	14.2029
															100	14.1029

## Sheet: Fig1(b)
	60Fe-Present Work				56Fe Oslo Method Larsen				56Fe Oslo Method Voinov				E1 strength from Uberseder 2014
	Eγ (MeV)	f(Eγ) (MeV^-3)	error f(Eγ) (MeV^-3)		Eγ (MeV)	f(Eγ) (MeV^-3)	error f(Eγ) (MeV^-3)		Eγ (MeV)	f(Eγ) (MeV^-3)	error f(Eγ) (MeV^-3)		Eγ (MeV)	f(Eγ) (MeV^-3)
	2.32	1.66464e-08	2.17305e-09		2.1195	2.91023e-08	1.34498e-09		0.955	1.34e-07	9.03e-09		1.095	9.287e-10
	2.47	1.1843e-08	1.57818e-09		2.2435	2.29083e-08	1.25593e-09		1.193	1.26e-07	5.04e-09		1.285	1.18339e-09
	2.62	1.0685e-08	1.57881e-09		2.3675	1.89359e-08	1.12468e-09		1.432	3.72e-08	2.96e-09		1.475	1.4593e-09
	2.77	1.18733e-08	1.75117e-09		2.4915	1.12683e-08	8.27241e-10		1.67	2.47e-08	2.02e-09		1.665	1.75561e-09
	2.92	1.10096e-08	1.51058e-09		2.6155	2.2449e-08	9.84595e-10		1.908	1.87e-08	1.4e-09		1.855	2.07174e-09
	3.07	9.63061e-09	1.34086e-09		2.7395	1.8018e-08	9.12441e-10		2.147	1.1e-08	1.21e-09		2.045	2.40734e-09
	3.22	1.08457e-08	1.68518e-09		2.8635	1.49687e-08	7.45839e-10		2.385	1.39e-08	1.21e-09		2.235	2.76222e-09
	3.37	1.07756e-08	1.58968e-09		2.9875	1.39958e-08	6.70991e-10		2.623	1.46e-08	1.19e-09		2.425	3.13633e-09
	3.52	1.06193e-08	1.66655e-09		3.1115	1.28585e-08	6.33094e-10		2.862	1.04e-08	9.63e-10		2.615	3.52973e-09
	3.67	1.00211e-08	1.8628e-09		3.2355	1.75058e-08	6.75337e-10		3.1	8.87e-09	7.85e-10		2.805	3.9426e-09
	3.82	1.09902e-08	1.88312e-09		3.3595	1.27743e-08	6.48138e-10		3.338	9.58e-09	8.22e-10		2.995	4.3752e-09
	3.97	1.0181e-08	1.79908e-09		3.4835	1.52424e-08	7.05074e-10		3.577	9.65e-09	8.33e-10		3.185	4.82788e-09
	4.12	1.04159e-08	1.93979e-09		3.6075	1.22665e-08	6.10424e-10		3.815	9.57e-09	9.33e-10		3.375	5.30109e-09
	4.27	1.10439e-08	2.47602e-09		3.7315	8.69119e-09	5.14217e-10		4.053	9.82e-09	8.05e-10		3.565	5.79534e-09
	4.42	9.56619e-09	1.81588e-09		3.8555	1.16848e-08	4.96172e-10		4.292	8.35e-09	9.27e-10		3.755	6.31124e-09
	4.57	8.61581e-09	1.98506e-09		3.9795	8.79561e-09	5.11447e-10		4.53	8.41e-09	9.47e-10		3.945	6.84945e-09
	4.72	8.54825e-09	1.8294e-09		4.1035	9.85134e-09	4.65337e-10		4.768	9.83e-09	9.65e-10		4.135	7.41075e-09
	4.87	9.61874e-09	1.93889e-09		4.2275	1.04808e-08	5.70019e-10		5.007	1.05e-08	1.01e-09		4.325	7.99596e-09
	5.02	1.11856e-08	2.61855e-09		4.3515	1.12977e-08	5.16824e-10		5.245	9.8e-09	1.26e-09		4.515	8.60599e-09
	5.17	1.06155e-08	2.62371e-09		4.4755	9.52542e-09	4.17237e-10		5.483	1.06e-08	1.14e-09		4.705	9.24185e-09
	5.32	1.07403e-08	2.74326e-09		4.5995	9.84964e-09	4.74893e-10		5.722	1.1e-08	1.39e-09		4.895	9.90461e-09
	5.47	1.02698e-08	2.84526e-09		4.7235	1.01362e-08	4.42428e-10		5.96	1.27e-08	1.47e-09		5.085	1.05955e-08
	5.62	8.27181e-09	2.80618e-09		4.8475	9.48466e-09	5.28044e-10		6.198	1.21e-08	1.58e-09		5.275	1.13157e-08
	5.77	1.08286e-08	3.56519e-09		4.9715	9.94989e-09	4.9348e-10		6.437	1.38e-08	1.95e-09		5.465	1.20666e-08
	5.92	6.74677e-09	3.07559e-09		5.0955	1.10804e-08	5.43044e-10		6.675	1.46e-08	2.03e-09		5.655	1.28496e-08
	6.07	1.44703e-08	5.11078e-09		5.2195	9.12548e-09	5.52998e-10		6.913	1.69e-08	2.58e-09		5.845	1.36665e-08
	6.22	1.43039e-08	6.54547e-09		5.3435	6.17397e-09	4.14074e-10		7.152	1.91e-08	2.76e-09		6.035	1.45188e-08
	6.37	2.30858e-08	8.21812e-09		5.4675	7.19803e-09	5.05189e-10		7.39	2.77e-08	4.1e-09		6.225	1.54083e-08
					5.5915	6.52233e-09	3.88183e-10		7.628	2.41e-08	4.26e-09		6.415	1.6337e-08
					5.7155	7.3388e-09	3.32312e-10		7.867	3.22e-08	5.69e-09		6.605	1.7307e-08
					5.8395	9.3407e-09	4.20118e-10		8.105	4.04e-08	6.41e-09		6.795	1.83206e-08
					5.9635	1.4567e-08	6.62595e-10		8.343	4.41e-08	9.94e-09		6.985	1.938e-08
					6.0875	1.25338e-08	6.17111e-10		8.582	4.51e-08	1.09e-08		7.175	2.04878e-08
					6.2115	1.47748e-08	7.10778e-10		8.82	5.34e-08	1.11e-08		7.365	2.16469e-08
					6.3355	1.41823e-08	6.85743e-10		9.058	4.9e-08	1.29e-08		7.555	2.286e-08
					6.4595	1.43794e-08	6.98697e-10		9.297	5.22e-08	1.66e-08		7.745	2.41303e-08
					6.5835	1.44962e-08	7.01009e-10		9.535	5.74e-08	2.34e-08		7.935	2.54613e-08
					6.7075	1.33703e-08	5.9385e-10		9.773	7.37e-08	3.27e-08		8.125	2.68563e-08
					6.8315	1.59823e-08	7.67054e-10		10.012	6.74e-08	4.63e-08		8.315	2.83194e-08
					6.9555	2.10611e-08	9.82708e-10		10.25	3.15e-08	3.27e-08		8.505	2.98546e-08
					7.0795	2.14298e-08	9.87789e-10						8.695	3.14662e-08
					7.2035	2.20813e-08	1.10885e-09						8.885	3.3159e-08
					7.3275	1.986e-08	1.01509e-09						9.075	3.49381e-08
					7.4515	1.91041e-08	9.71214e-10						9.265	3.68087e-08
					7.5755	1.9282e-08	1.0258e-09						9.455	3.87767e-08
					7.6995	2.01672e-08	1.19624e-09						9.645	4.08481e-08
					7.8235	2.26216e-08	1.21241e-09						9.835	4.30296e-08
					7.9475	2.41338e-08	1.50985e-09						10.025	4.53282e-08
					8.0715	2.50071e-08	1.37847e-09						10.215	4.77513e-08
					8.1955	2.94814e-08	1.9768e-09						10.405	5.0307e-08
					8.3195	3.29325e-08	1.8645e-09						10.595	5.30037e-08
					8.4435	3.0538e-08	1.77946e-09						10.785	5.58504e-08
					8.5675	3.5362e-08	2.08575e-09						10.975	5.88569e-08
					8.6915	2.98925e-08	1.75615e-09						11.165	6.20332e-08
					8.8155	2.69183e-08	1.65463e-09						11.355	6.539e-08
					8.9395	3.02983e-08	1.76367e-09						11.545	6.89388e-08
					9.0635	2.64262e-08	1.58752e-09						11.735	7.26913e-08
					9.1875	2.6038e-08	1.80929e-09						11.925	7.666e-08
					9.3115	3.4107e-08	2.19507e-09						12.115	8.08579e-08
					9.4355	3.90971e-08	2.54511e-09						12.305	8.52982e-08
					9.5595	4.42087e-08	2.75458e-09						12.495	8.99947e-08
					9.6835	3.95546e-08	2.4592e-09						12.685	9.49613e-08
					9.8075	4.81441e-08	2.89286e-09						12.875	1.00212e-07
					9.9315	4.12646e-08	2.66929e-09						13.065	1.0576e-07
					10.0555	3.77937e-08	2.40531e-09						13.255	1.11619e-07
					10.1795	3.30392e-08	2.17407e-09						13.445	1.17802e-07
					10.3035	2.77651e-08	2.46326e-09						13.635	1.24319e-07
					10.4275	2.37562e-08	2.46507e-09						13.825	1.3118e-07
					10.5515	2.50132e-08	3.43029e-09						14.015	1.38391e-07
					10.6755	3.28961e-08	4.8635e-09						14.205	1.45957e-07
					10.7995	3.41348e-08	4.51632e-09						14.395	1.53877e-07
					10.9235	2.47957e-08	4.98944e-09						14.585	1.62146e-07
					11.0475	1.7805e-08	4.47299e-09						14.775	1.7075e-07
					11.1715	1.83522e-08	4.55005e-09						14.965	1.79672e-07
													15.155	1.88884e-07
													15.345	1.98346e-07
													15.535	2.08009e-07
													15.725	2.17812e-07
													15.915	2.27679e-07
													16.105	2.3752e-07
													16.295	2.47235e-07
													16.485	2.56708e-07
													16.675	2.65814e-07
													16.865	2.74421e-07
													17.055	2.82391e-07
													17.245	2.89588e-07
													17.435	2.95885e-07
													17.625	3.01163e-07
													17.815	3.05322e-07
													18.005	3.08287e-07
													18.195	3.10006e-07
													18.385	3.10459e-07
													18.575	3.09656e-07
													18.765	3.07635e-07
													18.955	3.04461e-07
													19.145	3.00222e-07
													19.335	2.95024e-07
													19.525	2.88986e-07
													19.715	2.82231e-07
													19.905	2.74887e-07

## Sheet: Fig2(a)
	This Work upper limit				This Work upper limit				MESA default
	m (Msolar)	log 60Fe mass fraction			m (Msolar)	log 60Fe mass fraction			m (Msolar)	log 60Fe mass fraction
	1.75987	-5.59823			1.76789	-5.56637			1.76789	-5.5292
	1.76789	-5.12035			1.75987	-5.32212			1.77592	-5.04071
	1.76789	-4.63186			1.75987	-4.85487			1.78395	-4.83894
	1.78395	-4.53097			1.76789	-4.62655			1.83211	-4.72212
	1.82408	-4.4354			1.79197	-4.6			1.84013	-4.84425
	1.83211	-4.64248			1.83211	-4.56814			1.88027	-4.74867
	1.86421	-4.52566			1.84013	-4.67965			1.92843	-4.68496
	1.91237	-4.45664			1.85619	-4.79115			2.04883	-4.6531
	2.0087	-4.44071			1.88027	-4.6531			2.21739	-4.64779
	2.31371	-4.43009			1.95251	-4.61593			2.43411	-4.64248
	2.67492	-4.43009			2.13712	-4.60531			2.6107	-4.64248
	3.07625	-4.4354			2.66689	-4.6			2.81137	-4.64248
	3.44548	-4.4354			3.20468	-4.6			2.99599	-4.64248
	3.56589	-4.44071			3.48562	-4.60531			3.22876	-4.64248
	3.56589	-4.57345			3.56589	-4.63186			3.50167	-4.64248
	3.58997	-4.51504			3.56589	-4.67434			3.54181	-4.66372
	3.62207	-4.62655			3.60602	-4.73805			3.55786	-4.74336
	3.6301	-4.78584			3.61405	-4.80177			3.56589	-4.90265
	3.65418	-5.02478			3.6301	-4.91858			3.58997	-4.8177
	3.67826	-5.37522			3.6301	-5.18938			3.61405	-4.95575
	3.69431	-5.58761			3.67826	-5.55575			3.63813	-5.17876
	3.72642	-5.67788			3.72642	-5.68319			3.64615	-5.37522
	3.72642	-5.17876			3.73445	-5.2531			3.67023	-5.58761
	3.72642	-4.95575			3.75853	-5.60354			3.71839	-5.7469
	3.73445	-4.80708							3.73445	-5.5823
	3.7505	-5.13097							3.74247	-5.4708
	3.75853	-5.4177							3.73445	-5.28496
	3.77458	-5.59292							3.7505	-5.38053
									3.7505	-5.53982
									3.76656	-5.61947

## Sheet: Fig2(b)
	This Work upper limit				This Work upper limit				MESA default
	m (Msolar)	log 60Fe mass fraction			m (Msolar)	log 60Fe mass fraction			m (Msolar)	log 60Fe mass fraction
	1.90086	-5.59119			1.93966	-5.59648			1.96552	-5.59648
	1.91379	-5.07841			1.92672	-5.3533			1.96552	-5.32159
	1.91379	-4.74009			1.93966	-4.97269			1.96552	-5.01498
	1.92672	-4.48106			1.93966	-4.80352			1.97845	-4.8511
	2.01724	-4.5022			2.0819	-4.79824			2.43103	-4.8511
	2.19828	-4.5022			2.25	-4.78767			3.15517	-4.8511
	3.55603	-4.50749			2.68966	-4.78767			4.24138	-4.8511
	5.28879	-4.51278			3.10345	-4.78767			5.19828	-4.8511
	5.56034	-4.50749			3.5431	-4.78767			5.53448	-4.85639
	5.57328	-4.68194			4.2931	-4.78767			5.54741	-5.08899
	5.57328	-5.11542			4.97845	-4.78767			5.56034	-5.38502
	5.56034	-5.44317			5.44397	-4.78767			5.56034	-5.5859
	5.59914	-5.50661			5.54741	-4.78767			5.56034	-5.74978
	5.625	-5.5859			5.57328	-4.84053			5.81897	-5.76035
	5.74138	-5.80264			5.57328	-4.98326			5.81897	-5.59119
	5.81897	-5.59119			5.57328	-5.22115			5.8319	-5.49075
	5.8319	-5.04141			5.58621	-5.4696			5.8319	-5.15242
	5.87069	-5.50132			5.59914	-5.60176			5.84483	-5.30044
	5.87069	-5.68106			5.56034	-5.74978			5.84483	-5.42731
					5.81897	-5.76035			5.85776	-5.54361
					5.81897	-5.59119			5.85776	-5.64405
					5.8319	-5.49075
					5.8319	-5.15242
					5.84483	-5.30044
					5.84483	-5.42731
					5.85776	-5.54361
					5.85776	-5.64405

## Sheet: Fig3(a)
		Fig. 3 (a)
		Two dimentional matrix showing the raw data.
		It is not possible to export as text here.
		The data has been uploaded to zenodo: https://doi.org/10.5281/zenodo.13785761

## Sheet: Fig3(b)
	Present work (red squares)				Known Levels (solid black line)			RIPL3 (grey dashed line)			RIPL3(corrected) (red dashed line)			BSFG (blue dotted line)			Demetriou2021 (Cyan dot-dashed line)
	Ex (MeV)	ρ(MeV^-1)	error ρ(MeV^-1)		Ex (MeV)	ρ(MeV^-1)		Ex (MeV)	ρ(MeV^-1)		Ex (MeV)	ρ(MeV^-1)		Ex (MeV)	ρ(MeV^-1)		Ex (MeV)	ρ(MeV^-1)
					0.0535366	6.66667		0.25	0		0.05	0		1.25	0.90512		0.25	0
	-0.23	0.0146131	0.0112439		0.199878	1e-20		0.5	0		0.3	1.04		1.5	1.18435		0.5	0
	-0.08	0.0178465	0.00715322		0.34622	1e-20		0.75	0		0.55	0.725		1.75	1.69567		0.75	0
	0.07	0.0500441	0.022515		0.492561	1e-20		1	1.04		0.8	0.289		2	2.45279		1	0
	0.22	0.331215	0.0499886		0.638902	1e-20		1.25	0.725		1.05	0.48		2.25	3.52545		1.25	0.257
	0.37	0.673049	0.0834817		0.785244	6.66667		1.5	0.289		1.3	0.387		2.5	5.01355		1.5	0.357
	0.52	0.98672	0.108044		0.931585	1e-20		1.75	0.48		1.55	0.289		2.75	7.04851		1.75	0.595
	0.67	0.972337	0.130074		1.07793	1e-20		2	0.387		1.8	3.23		3	9.79952		2	0.969
	0.82	2.1838	0.246576		1.22427	1e-20		2.25	0.289		2.05	5.88		3.25	13.4821		2.25	1.58
	0.97	2.85555	0.366043		1.37061	1e-20		2.5	3.23		2.3	8.71		3.5	18.3692		2.5	2.57
	1.12	1.53703	0.215081		1.51695	1e-20		2.75	5.88		2.55	12.2		3.75	24.8039		2.75	4.16
	1.27	2.07262	0.25567		1.66329	1e-20		3	8.71		2.8	15.2		4	33.2165		3	6.68
	1.42	2.85653	0.40171		1.80963	1e-20		3.25	12.2		3.05	19		4.25	44.1428		3.25	13.9
	1.57	2.84284	0.4052		1.95598	6.66667		3.5	15.2		3.3	23.3		4.5	58.2486		3.5	20.8
	1.72	3.29374	0.448852		2.10232	6.66667		3.75	19		3.55	26.3		4.75	76.3571		3.75	54.7
	1.87	4.198	0.62804		2.24866	13.3333		4	23.3		3.8	30.1		5	99.483		4	66.3
	2.02	6.65021	0.989474		2.395	1e-20		4.25	26.3		4.05	38.9		5.5	166.051		4.25	80.7
	2.17	9.64394	1.7602		2.54134	6.66667		4.5	30.1		4.3	48.3		6	271.625		4.5	99.1
	2.32	10.3271	2.14709		2.68768	13.3333		4.75	38.9		4.8	87.1		6.5	436.44		4.75	122
	2.47	10.3432	2.09926		2.83402	1e-20		5	48.3		5.3	159		7	690.117		5	150
	2.62	10.9486	2.35852		2.98037	13.3333		5.5	87.1		5.8	246		7.5	1075.59		5.5	227
	2.77	17.5611	3.56583		3.12671	13.3333		6	159		6.3	371		8	1654.55		6	337
	2.92	22.413	4.60117		3.27305	13.3333		6.5	246		6.8	572		8.5	2514.84		6.5	495
	3.07	15.5642	3.67869		3.41939	53.3333		7	371		7.3	916		9	3780.67		7	721
	3.22	21.0201	5.26369		3.56573	26.6667		7.5	572		7.8	1430		9.5	5626.33		7.5	1040
	3.37	16.6827	3.97003		3.71207	13.3333		8	916		8.3	2160		10	8294.79		8	1480
	3.52	36.5182	8.14664		3.85841	33.3333		8.5	1430		8.8	3300					8.5	2080
	3.67	24.8319	8.55352		4.00476	13.3333		9	2160		9.3	4980					9	2910
	3.82	28.7543	9.32979		4.1511	13.3333		9.5	3300								9.5	4050
	3.97	25.0436	13.8734		4.29744	20		10	4980								10	5580
	4.12	23.1441	14.5979		4.44378	6.66667
	4.27	45.4376	19.1178		4.59012	13.3333
	4.42	38.6268	32.7813		4.73646	1e-20
	4.57	92.7441	34.1431		4.8828	13.3333
	4.72	82.2909	45.1509		5.02915	13.3333
	4.87	114.636	66.0888		5.17549	6.66667
					5.32183	1e-20
					5.46817	1e-20
